# Supplementary material for: Inter-individual body mass variations relate to fractionated functional brain hierarchies
Source: Commun Biol. 2021 Jun 14;4:735. doi: 10.1038/s42003-021-02268-x (PMC8203627; doi:10.1038/s42003-021-02268-x)
Supplement: Supplementary file 4 — Supplementary Data 2 [file 42003_2021_2268_MOESM4_ESM.xlsx]

## Sheet: Fig. 1
Fig. 1b						Fig. 1c
		Manifold value						BMI			T-statistic		Cortical hierarchy	T-statistic
		E1	E2	E3
	Region 1	-0.139109	-0.129041	0.0369658			Subject 1	27.75		Region 1	1.14714		Idiotypic	1.64801
	Region 2	-0.127497	-0.120341	0.0334636			Subject 2	36.91		Region 2	1.7568		Unimodal	1.9076
	Region 3	-0.10909	-0.10507	0.00118855			Subject 3	30.27		Region 3	1.66849		Heteromodal	1.89099
	Region 4	-0.132571	-0.113499	0.043921			Subject 4	25.85		Region 4	1.68614		Paralimbic	1.7218
	Region 5	-0.0367441	-0.0568881	-0.00118355			Subject 5	27.99		Region 5	2.01743
	Region 6	-0.102496	-0.096676	0.0347058			Subject 6	19.91		Region 6	1.7026		Functional community	T-statistic
	Region 7	-0.118796	-0.110703	0.0345356			Subject 7	35.08		Region 7	1.44561
	Region 8	-0.122621	-0.113112	0.0230523			Subject 8	25.34		Region 8	2.62658		Visual	1.70069
	Region 9	-0.110344	-0.106591	0.0220492			Subject 9	16.65		Region 9	1.95105		Somatomotor	1.62811
	Region 10	-0.119921	-0.0991481	0.0373783			Subject 10	18.42		Region 10	1.69941		Dorsal attention	1.52272
	Region 11	-0.117339	-0.108718	0.0107993			Subject 11	28.82		Region 11	0.752275		Ventral attention	1.75904
	Region 12	-0.129505	-0.101294	0.0434757			Subject 12	24.62		Region 12	1.42214		Limbic	2.11284
	Region 13	-0.130152	-0.12001	0.0364713			Subject 13	25.85		Region 13	1.64546		Frontoparietal	2.11198
	Region 14	-0.130773	-0.120403	0.0291491			Subject 14	25.4		Region 14	1.53075		Default mode	1.72012
	Region 15	-0.0405682	0.0961209	0.043519			Subject 15	30.79		Region 15	1.47903
	Region 16	-0.0473847	0.0932371	0.0473233			Subject 16	22.1		Region 16	2.57857
	Region 17	-0.0525175	0.135542	0.0562083			Subject 17	32.44		Region 17	1.10168
	Region 18	-0.042701	0.106467	7.6607e-05			Subject 18	18.71		Region 18	0.97816
	Region 19	-0.0476406	0.117417	0.0170093			Subject 19	25.2		Region 19	0.700573
	Region 20	-0.0542726	0.138938	0.0592139			Subject 20	31.12		Region 20	1.22784
	Region 21	-0.0679664	0.0848464	0.0435424			Subject 21	20.82		Region 21	1.96923
	Region 22	-0.0519272	0.13172	0.0388282			Subject 22	23.8		Region 22	1.81601
	Region 23	-0.0431964	0.110176	0.0364797			Subject 23	19.92		Region 23	1.62222
	Region 24	-0.0520965	0.13499	0.0596881			Subject 24	33.37		Region 24	1.86166
	Region 25	-0.0458123	0.0826214	0.00512492			Subject 25	26		Region 25	1.84853
	Region 26	-0.052607	0.135745	0.0581746			Subject 26	22.16		Region 26	0.673655
	Region 27	-0.057384	0.121086	0.0552336			Subject 27	20.55		Region 27	2.00338
	Region 28	-0.0394549	0.09693	0.0192811			Subject 28	33.47		Region 28	1.06107
	Region 29	-0.0499799	0.12974	0.0600193			Subject 29	39.6		Region 29	1.9138
	Region 30	-0.0542879	0.141575	0.0656537			Subject 30	32.04		Region 30	1.37636
	Region 31	-0.0815021	-0.0819606	-0.0270042			Subject 31	19.92		Region 31	1.98021
	Region 32	-0.0112796	0.0029154	-0.0960577			Subject 32	32.09		Region 32	1.96616
	Region 33	-0.0427571	-0.0520241	-0.0623327			Subject 33	25.13		Region 33	1.06928
	Region 34	-0.0359803	0.0407307	-0.0407363			Subject 34	30.46		Region 34	1.2268
	Region 35	-0.0433422	0.0490092	-0.0152942			Subject 35	21.45		Region 35	1.1118
	Region 36	-0.023392	-0.0137358	-0.0839188			Subject 36	29.13		Region 36	0.864468
	Region 37	-0.0494526	-0.0413482	-0.0610961			Subject 37	35.18		Region 37	1.31815
	Region 38	-0.113918	-0.104302	-0.00500461			Subject 38	37.27		Region 38	0.880479
	Region 39	-0.00346953	0.00983434	-0.0734832			Subject 39	24.43		Region 39	1.34289
	Region 40	-0.0333388	0.0766321	-0.0198298			Subject 40	21.46		Region 40	1.83924
	Region 41	-0.0304784	-0.00277016	-0.0827044			Subject 41	24.21		Region 41	4.34155
	Region 42	0.00408316	0.00211937	-0.0930684			Subject 42	21.63		Region 42	1.54589
	Region 43	0.00112502	-0.00313309	-0.0901293			Subject 43	31.17		Region 43	1.94068
	Region 44	-0.0367606	0.0763542	0.00489483			Subject 44	22.5		Region 44	1.36729
	Region 45	-0.0259155	0.0596093	-0.0666999			Subject 45	24.26		Region 45	1.67762
	Region 46	-0.000649576	0.0293237	-0.106156			Subject 46	39.48		Region 46	0.984782
	Region 47	-0.0259008	0.0732765	-0.0522017			Subject 47	24.54		Region 47	1.11306
	Region 48	-0.00686175	0.0451366	-0.0877954			Subject 48	22.78		Region 48	1.55231
	Region 49	-0.0311662	0.0798607	-0.0473967			Subject 49	35.7		Region 49	1.59919
	Region 50	-0.00949007	0.0465861	-0.0734689			Subject 50	29.4		Region 50	1.29905
	Region 51	-0.000404849	0.0363185	-0.0900719			Subject 51	22.43		Region 51	1.38094
	Region 52	-0.0333225	0.0815401	-0.0445306			Subject 52	26.14		Region 52	1.39382
	Region 53	-0.0436432	0.0167796	-0.0603604			Subject 53	24.51		Region 53	1.19225
	Region 54	-0.0357751	0.0841429	-0.0329267			Subject 54	31.16		Region 54	2.28247
	Region 55	0.0262045	-0.0149283	-0.0531984			Subject 55	28.35		Region 55	1.12262
	Region 56	0.0884428	-0.022779	0.0192672			Subject 56	23.32		Region 56	2.12435
	Region 57	0.00337347	-0.0379144	0.0174317			Subject 57	27.45		Region 57	2.13385
	Region 58	0.0400521	-0.0258107	0.0149389			Subject 58	22.39		Region 58	1.56874
	Region 59	0.0663999	-0.0201562	0.0524186			Subject 59	30.86		Region 59	1.20801
	Region 60	-0.00816299	0.0373812	0.0360277			Subject 60	28.34		Region 60	1.45233
	Region 61	0.0911066	-0.020427	-0.0275449			Subject 61	24.12		Region 61	2.74249
	Region 62	0.0610665	-0.0159281	-0.0658571			Subject 62	22.46		Region 62	2.60723
	Region 63	0.0343023	-0.00962256	-0.0964634			Subject 63	35.77		Region 63	2.95055
	Region 64	0.0817567	-0.0225786	-0.0386535			Subject 64	28.4		Region 64	3.37938
	Region 65	0.0454464	-0.0100759	-0.0764793			Subject 65	27.28		Region 65	0.508136
	Region 66	0.087063	-0.0210098	-0.0201059			Subject 66	23.77		Region 66	1.78671
	Region 67	0.0834783	-0.0170521	-0.0261267			Subject 67	35.29		Region 67	1.51213
	Region 68	0.0197626	0.00337353	-0.0964515			Subject 68	33.83		Region 68	1.70467
	Region 69	0.0626407	-0.0187898	-0.0393616			Subject 69	24.21		Region 69	3.32827
	Region 70	0.0643461	-0.0166228	-0.0316806			Subject 70	30.47		Region 70	2.05878
	Region 71	0.0547451	-0.00979038	-0.0396144			Subject 71	21.89		Region 71	1.49922
	Region 72	0.0437933	0.000349002	-0.0533081			Subject 72	25.79		Region 72	1.65044
	Region 73	0.0341355	-0.0096924	-0.0619744			Subject 73	21.48		Region 73	1.97312
	Region 74	0.115079	-0.0306188	0.0737564			Subject 74	23.72		Region 74	1.76115
	Region 75	0.131415	-0.0357769	0.0582389			Subject 75	34.15		Region 75	2.32972
	Region 76	0.110034	-0.0292576	0.0719425			Subject 76	27.06		Region 76	0.953589
	Region 77	0.107704	-0.0283704	0.0677948			Subject 77	23.09		Region 77	1.18517
	Region 78	0.0173646	0.00239039	0.0423125			Subject 78	19.64		Region 78	2.60593
	Region 79	0.0719694	-0.0292728	0.0471836			Subject 79	27.37		Region 79	2.10469
	Region 80	0.0586615	-0.025144	-0.0229102			Subject 80	25.82		Region 80	2.94349
	Region 81	0.113582	-0.0301955	0.0642166			Subject 81	36.73		Region 81	0.635742
	Region 82	0.127765	-0.0349298	0.0559047			Subject 82	22.85		Region 82	1.94904
	Region 83	0.0961114	-0.024224	0.0562844			Subject 83	29.7		Region 83	2.18487
	Region 84	0.102145	-0.0310766	0.0481885			Subject 84	30.99		Region 84	0.843101
	Region 85	0.0897827	-0.0226368	0.050521			Subject 85	29.15		Region 85	1.40373
	Region 86	0.119946	-0.0335786	0.0628682			Subject 86	35.94		Region 86	2.00958
	Region 87	0.0855113	-0.020699	0.0400321			Subject 87	21.3		Region 87	2.4031
	Region 88	0.102628	-0.0273997	0.0437182			Subject 88	23.56		Region 88	1.29339
	Region 89	0.120308	-0.0328915	0.0698663			Subject 89	29.47		Region 89	1.64307
	Region 90	-0.00409724	0.0214231	-0.0663693			Subject 90	21.28		Region 90	2.33196
	Region 91	0.116812	-0.0319391	0.0699293			Subject 91	37.59		Region 91	1.6601
	Region 92	0.0855669	-0.0206707	-0.012814			Subject 92	29.53		Region 92	2.26441
	Region 93	0.118873	-0.0313764	0.0444867			Subject 93	47.76		Region 93	1.92761
	Region 94	0.111792	-0.0341002	0.0392824			Subject 94	25.22		Region 94	2.06559
	Region 95	0.0899198	-0.021415	0.0476			Subject 95	26.15		Region 95	1.77887
	Region 96	0.0865951	-0.033397	0.0323578			Subject 96	22.87		Region 96	1.26928
	Region 97	0.125652	-0.0363283	0.0631201			Subject 97	36.73		Region 97	2.05713
	Region 98	0.115046	-0.0324282	0.028336			Subject 98	25.69		Region 98	1.596
	Region 99	0.119425	-0.0371011	0.0491465			Subject 99	23.41		Region 99	2.60927
	Region 100	0.03888	-0.0433917	0.0189229			Subject 100	29.7		Region 100	2.07259
	Region 101	-0.0783572	-0.0855639	0.00643211			Subject 101	22.86		Region 101	2.15862
	Region 102	-0.0744348	-0.090877	0.0216006			Subject 102	26.78		Region 102	2.17615
	Region 103	-0.133809	-0.12444	0.0371131			Subject 103	25.24		Region 103	1.86694
	Region 104	-0.130374	-0.119573	0.0416248			Subject 104	25.97		Region 104	1.48256
	Region 105	-0.117226	-0.110606	0.0173144			Subject 105	27.33		Region 105	2.23393
	Region 106	-0.11364	-0.109476	0.0296838			Subject 106	29.18		Region 106	1.50506
	Region 107	-0.126183	-0.118563	0.0426175			Subject 107	27.46		Region 107	1.72077
	Region 108	-0.0857004	-0.0850613	0.0128584			Subject 108	31.24		Region 108	0.772431
	Region 109	-0.119116	-0.106863	0.035441			Subject 109	23.29		Region 109	2.32301
	Region 110	-0.123927	-0.0967174	0.0426381			Subject 110	26.75		Region 110	1.83849
	Region 111	-0.12071	-0.111644	0.0119152			Subject 111	22.59		Region 111	1.27833
	Region 112	-0.134028	-0.122551	0.0356109			Subject 112	24.23		Region 112	1.8908
	Region 113	-0.127001	-0.100809	0.0425931			Subject 113	23.46		Region 113	1.81271
	Region 114	-0.133452	-0.121905	0.0346198			Subject 114	23.24		Region 114	1.49653
	Region 115	-0.103683	-0.0970553	-0.0131069			Subject 115	29.15		Region 115	1.79777
	Region 116	-0.051719	0.0839199	0.0439017			Subject 116	21.54		Region 116	2.41227
	Region 117	-0.033182	0.0937747	0.0474661			Subject 117	26.47		Region 117	3.23695
	Region 118	-0.0556639	0.142866	0.0586622			Subject 118	19.84		Region 118	1.93048
	Region 119	-0.0536399	0.13679	0.0488879			Subject 119	34.11		Region 119	2.2446
	Region 120	-0.0457574	0.113979	0.00081987			Subject 120	25.63		Region 120	0.934211
	Region 121	-0.0516886	0.128856	0.0340768			Subject 121	25.59		Region 121	0.86844
	Region 122	-0.0524787	0.134723	0.0582541			Subject 122	21.96		Region 122	1.39325
	Region 123	-0.0681328	0.048677	0.00318473			Subject 123	36.48		Region 123	0.500437
	Region 124	-0.046842	0.116587	0.0448211			Subject 124	33.11		Region 124	2.46331
	Region 125	-0.0696735	0.0906481	0.0500067			Subject 125	31.78		Region 125	1.37915
	Region 126	-0.0536876	0.140009	0.0597599			Subject 126	33.64		Region 126	1.51832
	Region 127	-0.0532016	0.137656	0.0647584			Subject 127	18.48		Region 127	1.18342
	Region 128	-0.0461868	0.0969875	0.0159455			Subject 128	21.3		Region 128	1.89268
	Region 129	-0.0507905	0.131301	0.0614836			Subject 129	29.09		Region 129	1.44815
	Region 130	-0.0591131	0.108631	0.0556365			Subject 130	22.85		Region 130	2.24872
	Region 131	-0.0390594	0.0925402	0.0109348			Subject 131	20.68		Region 131	1.85399
	Region 132	-0.0504906	0.132105	0.0593033			Subject 132	31.58		Region 132	1.20023
	Region 133	-0.0504577	0.132161	0.0627726			Subject 133	26.69		Region 133	1.813
	Region 134	-0.0533784	0.139253	0.0646287			Subject 134	22.8		Region 134	1.59591
	Region 135	-0.0853934	-0.0783457	-0.0182449			Subject 135	24.02		Region 135	2.61764
	Region 136	-0.10053	-0.0896909	0.0130293			Subject 136	25.01		Region 136	1.60935
	Region 137	-0.0399338	0.0492935	-0.0284679			Subject 137	19.39		Region 137	0.323827
	Region 138	0.00535689	-0.0207898	-0.0939293			Subject 138	20.66		Region 138	0.908707
	Region 139	-0.0400268	0.0386861	-0.0200053			Subject 139	24.2		Region 139	0.916148
	Region 140	-0.00505745	-0.0178929	-0.0754034			Subject 140	21.58		Region 140	1.43095
	Region 141	-0.0585395	-0.0483117	-0.0521331			Subject 141	19.76		Region 141	0.456801
	Region 142	-0.0973319	-0.0891496	-0.0160262			Subject 142	28.36		Region 142	1.02437
	Region 143	-0.0322254	0.0092939	-0.0717377			Subject 143	26.69		Region 143	1.28666
	Region 144	-0.037588	0.0783926	-0.0160226			Subject 144	44.7		Region 144	3.20123
	Region 145	-0.0657201	-0.0371528	-0.0494487			Subject 145	28.26		Region 145	1.97935
	Region 146	0.0102871	-0.00971117	-0.0918563			Subject 146	26.08		Region 146	1.23186
	Region 147	0.000123408	0.0162977	-0.0962604			Subject 147	22.17		Region 147	1.17623
	Region 148	0.0206466	-0.0142347	0.00578351			Subject 148	23.2		Region 148	2.02606
	Region 149	-0.041467	-0.0183016	0.0168162			Subject 149	32.55		Region 149	3.90397
	Region 150	-0.0227821	0.051539	-0.0712322			Subject 150	24.27		Region 150	1.37297
	Region 151	-0.0518146	0.00794657	-0.0451615			Subject 151	23.67		Region 151	1.67728
	Region 152	-0.031178	0.0775348	-0.000202664			Subject 152	23.88		Region 152	2.27952
	Region 153	-0.0354095	0.0912248	-0.0155088			Subject 153	22.74		Region 153	2.54692
	Region 154	-0.00167803	0.0391245	-0.101889			Subject 154	21.03		Region 154	2.35323
	Region 155	-0.0219694	0.06434	-0.0679545			Subject 155	26.47		Region 155	1.44958
	Region 156	-0.0318197	0.0770546	-0.0560523			Subject 156	24.37		Region 156	1.42813
	Region 157	-0.0420238	0.018162	-0.0625552			Subject 157	29.62		Region 157	1.69877
	Region 158	-0.026013	0.0667691	-0.0619302			Subject 158	20.58		Region 158	2.34254
	Region 159	0.0700667	-0.0144302	-0.0400374			Subject 159	26.11		Region 159	2.15386
	Region 160	0.0767383	-0.020418	0.0280494			Subject 160	25.29		Region 160	1.36239
	Region 161	0.12205	-0.0339035	0.0385419			Subject 161	20.37		Region 161	2.26854
	Region 162	0.0864838	-0.0244338	0.0626817			Subject 162	27.6		Region 162	1.82161
	Region 163	0.0641157	-0.0264654	0.0312963			Subject 163	26.94		Region 163	1.97544
	Region 164	0.0438271	-0.034807	0.0156199			Subject 164	19.31		Region 164	0.789948
	Region 165	0.0414626	0.00613235	-0.0785709			Subject 165	25		Region 165	1.94849
	Region 166	0.0635255	-0.0119774	-0.0786692			Subject 166	26.26		Region 166	2.49454
	Region 167	0.0633241	-0.0178315	-0.0667092			Subject 167	37.16		Region 167	3.30873
	Region 168	0.0603307	-0.0174692	-0.0804534			Subject 168	20.25		Region 168	3.07729
	Region 169	0.0463083	-0.000796115	-0.0497722			Subject 169	26.36		Region 169	2.42037
	Region 170	0.0751866	-0.015532	-0.0640915			Subject 170	26.64		Region 170	2.51472
	Region 171	0.0874043	-0.0205207	-0.0290504			Subject 171	25.68		Region 171	3.39198
	Region 172	0.0320558	0.00429732	-0.102153			Subject 172	24.4		Region 172	1.81814
	Region 173	0.0466497	-0.0149082	-0.0765143			Subject 173	26.04		Region 173	1.45358
	Region 174	0.00320153	0.0309565	-0.0906457			Subject 174	24.1		Region 174	0.842676
	Region 175	0.0561874	-0.00724741	-0.0776469			Subject 175	20.72		Region 175	1.525
	Region 176	0.100471	-0.0241819	-0.00894249			Subject 176	23.96		Region 176	2.97194
	Region 177	0.0575812	-0.00970056	-0.0454219			Subject 177	32.55		Region 177	2.16695
	Region 178	0.0474633	-0.000888247	-0.0532802			Subject 178	23.91		Region 178	1.07214
	Region 179	0.0532438	-0.00560878	-0.0772782			Subject 179	19.84		Region 179	1.23562
	Region 180	0.00948251	0.0299857	-0.0822861			Subject 180	28.69		Region 180	2.3038
	Region 181	0.0854222	-0.0168529	-0.0282052			Subject 181	24.51		Region 181	2.04543
	Region 182	0.078557	-0.026226	-0.00413194			Subject 182	25.01		Region 182	2.44177
	Region 183	0.124775	-0.0351092	0.0456723			Subject 183	25.25		Region 183	2.33209
	Region 184	0.106249	-0.0286457	0.00320259			Subject 184	20.9		Region 184	3.35037
	Region 185	0.112349	-0.0299787	0.0719017			Subject 185	33.98		Region 185	1.64756
	Region 186	0.124608	-0.0348226	0.0446635			Subject 186	26.47		Region 186	3.08585
	Region 187	0.0371536	-0.00953749	0.0490505			Subject 187	25.96		Region 187	2.4335
	Region 188	0.118342	-0.0311143	0.0400752			Subject 188	24.27		Region 188	2.59732
	Region 189	0.0192046	0.00634088	0.0476734			Subject 189	28.12		Region 189	2.95823
	Region 190	0.0813062	-0.0188631	0.0278693			Subject 190	27.98		Region 190	2.21405
	Region 191	0.110504	-0.0331517	0.056479			Subject 191	26.09		Region 191	1.97288
	Region 192	0.0922428	-0.0241831	0.0264304			Subject 192	31.66		Region 192	2.25878
	Region 193	-0.00694773	0.0235485	-0.0545585			Subject 193	20.77		Region 193	2.10755
	Region 194	0.130676	-0.035974	0.0614754			Subject 194	24.85		Region 194	2.14398
	Region 195	0.128071	-0.0345701	0.0562988			Subject 195	41.03		Region 195	3.30388
	Region 196	0.107754	-0.0329674	0.0175183			Subject 196	22.67		Region 196	2.0111
	Region 197	0.11997	-0.0344601	0.0203151			Subject 197	23.59		Region 197	2.7437
	Region 198	0.0606685	-0.0330552	0.0174533			Subject 198	20.97		Region 198	1.36505
	Region 199	0.117639	-0.0348886	0.0456046			Subject 199	25.84		Region 199	2.63711
	Region 200	0.0835789	-0.0266975	-0.00233707			Subject 200	24.95		Region 200	2.41416
							Subject 201	22.62
							Subject 202	21.29
							Subject 203	22.35
							Subject 204	20.37
							Subject 205	28.69
							Subject 206	25.97
							Subject 207	23.8
							Subject 208	24.21
							Subject 209	27.97
							Subject 210	21.14
							Subject 211	22.96
							Subject 212	32.11
							Subject 213	25.46
							Subject 214	26.28
							Subject 215	23.46
							Subject 216	29.99
							Subject 217	22.14
							Subject 218	24.25
							Subject 219	20.83
							Subject 220	21.43
							Subject 221	32.95
							Subject 222	29.8
							Subject 223	27.46
							Subject 224	19.93
							Subject 225	27.89
							Subject 226	25.42
							Subject 227	27.07
							Subject 228	24.96
							Subject 229	21.56
							Subject 230	22.83
							Subject 231	19.97
							Subject 232	20.09
							Subject 233	23.96
							Subject 234	22.87
							Subject 235	39.6
							Subject 236	20.85
							Subject 237	21.92
							Subject 238	23.32
							Subject 239	42.91
							Subject 240	23.41
							Subject 241	25.15
							Subject 242	25.29
							Subject 243	27.32
							Subject 244	25.79
							Subject 245	26.78
							Subject 246	21.95
							Subject 247	23.01
							Subject 248	26.11
							Subject 249	21.57
							Subject 250	21.95
							Subject 251	25.48
							Subject 252	23.32
							Subject 253	23.82
							Subject 254	27.63
							Subject 255	27.94
							Subject 256	33.22
							Subject 257	17.3
							Subject 258	21.79
							Subject 259	26.29
							Subject 260	23.13
							Subject 261	32.06
							Subject 262	37.06
							Subject 263	32.42
							Subject 264	24
							Subject 265	28.12
							Subject 266	30.27
							Subject 267	25.68
							Subject 268	17.07
							Subject 269	19.51
							Subject 270	26.45
							Subject 271	23.75
							Subject 272	31.82
							Subject 273	25.5
							Subject 274	27.25
							Subject 275	25.1
							Subject 276	24.03
							Subject 277	28.45
							Subject 278	34.76
							Subject 279	20.64
							Subject 280	35.12
							Subject 281	27.25
							Subject 282	25.24
							Subject 283	18.6
							Subject 284	29.43
							Subject 285	29.19
							Subject 286	25.14
							Subject 287	24.27
							Subject 288	20.8
							Subject 289	28.72
							Subject 290	25.25
							Subject 291	24.63
							Subject 292	21.66
							Subject 293	23.1
							Subject 294	26.69
							Subject 295	21.52
							Subject 296	26.43
							Subject 297	21.61
							Subject 298	29.05
							Subject 299	24.29
							Subject 300	23.46
							Subject 301	22.08
							Subject 302	24.71
							Subject 303	31.74
							Subject 304	20.37
							Subject 305	25.18
							Subject 306	21.03
							Subject 307	18.24
							Subject 308	27.25
							Subject 309	30.12
							Subject 310	36.44
							Subject 311	24.13
							Subject 312	24.18
							Subject 313	28.48
							Subject 314	41.88
							Subject 315	34.59
							Subject 316	33.47
							Subject 317	28.59
							Subject 318	43.76
							Subject 319	24.44
							Subject 320	26.76
							Subject 321	21.45
							Subject 322	19.76
							Subject 323	23.29
							Subject 324	23.34
							Subject 325	27.28

## Sheet: Fig. 2
Fig. 2a						Fig. 2b						Fig. 2c
		Cortical thickness	Cortical folding	Myelin content				T-statistic						t-statistic		Cortical hierarchy	T-statistic
								Cortical thickness	Cortical folding	Myelin content
	Region 1	2.61172	0.00108929	1.38227			Region 1	-0.591636	-0.565829	0.0806839			Region 1	1.22034		Idiotypic	1.7894
	Region 2	2.4226	0.0138776	1.45979			Region 2	0.279385	-1.48809	-1.12461			Region 2	2.0682		Unimodal	1.86456
	Region 3	2.63333	0.0301081	1.34569			Region 3	1.08493	-1.34555	-2.46017			Region 3	1.52829		Heteromodal	1.79311
	Region 4	2.2073	0.036608	1.50306			Region 4	0.274009	1.03595	2.36			Region 4	2.74255		Paralimbic	1.91407
	Region 5	2.18519	0.0639139	1.51478			Region 5	-0.0275114	-1.72129	-0.259266			Region 5	2.73826
	Region 6	2.0938	0.0580156	1.51389			Region 6	1.56696	1.28349	-1.76851			Region 6	3.32031		Functional community	T-statistic
	Region 7	1.95891	0.0570815	1.52811			Region 7	0.0467343	-2.23238	-1.72658			Region 7	2.61422
	Region 8	2.51716	0.0194182	1.41219			Region 8	-1.00891	0.426958	1.35909			Region 8	2.79515		Visual	2.00901
	Region 9	2.09601	0.013954	1.5124			Region 9	0.27338	-0.487207	0.448269			Region 9	1.79669		Somatomotor	1.66661
	Region 10	2.03079	-0.00728926	1.51906			Region 10	0.67073	0.00839602	-1.28834			Region 10	2.74422		Dorsal attention	1.58917
	Region 11	2.45122	0.0288354	1.3759			Region 11	-0.608853	1.02227	-1.32106			Region 11	0.499705		Ventral attention	1.66759
	Region 12	2.18512	-0.00956178	1.49421			Region 12	-0.950497	0.700304	-0.165957			Region 12	0.747236		Limbic	1.94966
	Region 13	2.12495	0.0551659	1.46779			Region 13	1.4199	-0.184494	1.56345			Region 13	2.68365		Frontoparietal	1.97965
	Region 14	2.27242	0.000517001	1.45667			Region 14	-1.8722	-0.334064	-0.07035			Region 14	1.78581		Default mode	1.87988
	Region 15	2.79817	0.0547307	1.36208			Region 15	-1.01961	-1.42391	0.52668			Region 15	1.62837
	Region 16	2.67507	0.0042375	1.50287			Region 16	-0.637173	-1.01311	0.670395			Region 16	2.64415
	Region 17	2.67166	-0.0524142	1.39975			Region 17	0.302943	-1.68319	0.35497			Region 17	1.29279
	Region 18	2.83442	0.0620788	1.29905			Region 18	-1.63088	-0.217134	0.113046			Region 18	1.12793
	Region 19	2.80461	0.0167421	1.34163			Region 19	0.662117	-0.966526	0.570755			Region 19	1.20773
	Region 20	2.29028	0.00904866	1.46467			Region 20	2.72311	-1.51608	-0.0555964			Region 20	0.924886
	Region 21	2.62642	0.020294	1.49353			Region 21	0.124703	0.421868	0.129299			Region 21	2.1446
	Region 22	2.74475	-0.014154	1.33366			Region 22	-1.11603	-0.517948	1.91742			Region 22	2.08017
	Region 23	2.31872	0.0457541	1.42801			Region 23	-1.44348	-0.339304	-0.865442			Region 23	1.41766
	Region 24	1.92805	0.00655312	1.55145			Region 24	1.11298	-2.16998	-0.0199463			Region 24	1.89403
	Region 25	2.22301	0.023508	1.35233			Region 25	-0.117449	1.42646	-0.68968			Region 25	2.22367
	Region 26	2.78769	0.0327801	1.61488			Region 26	-2.00759	-0.0494079	0.294713			Region 26	0.673304
	Region 27	2.06332	0.0115915	1.43779			Region 27	-0.246112	-0.673098	0.606734			Region 27	0.990723
	Region 28	2.60985	0.00237945	1.36631			Region 28	1.52337	1.96362	1.01137			Region 28	1.84057
	Region 29	2.46595	0.0468957	1.5027			Region 29	-1.01078	-0.763172	1.56138			Region 29	1.28759
	Region 30	1.7143	-0.0305395	1.53911			Region 30	1.0285	-0.720305	-0.5247			Region 30	0.782754
	Region 31	2.92059	0.0292933	1.28793			Region 31	0.570199	0.352158	1.49771			Region 31	2.37899
	Region 32	2.7776	0.0430488	1.25008			Region 32	-0.824188	-0.439868	-1.90978			Region 32	2.19196
	Region 33	2.36301	-0.0248017	1.36384			Region 33	0.0759217	0.2881	-0.401896			Region 33	1.0468
	Region 34	2.45606	-0.00391065	1.3079			Region 34	-1.02343	-0.996836	-1.15518			Region 34	1.60446
	Region 35	2.33901	-0.0162045	1.34707			Region 35	0.769911	0.0615924	-0.0250104			Region 35	0.484407
	Region 36	2.31203	-0.018207	1.36016			Region 36	-0.233514	-0.506835	-0.372169			Region 36	0.579379
	Region 37	2.28837	0.0520284	1.33462			Region 37	-0.745011	3.44556	0.446664			Region 37	0.864921
	Region 38	2.24431	0.0222292	1.38863			Region 38	1.04181	2.21618	0.23029			Region 38	1.61984
	Region 39	2.38787	0.0438042	1.26649			Region 39	-1.19754	-0.653055	1.19373			Region 39	1.33044
	Region 40	2.18416	0.0347767	1.29828			Region 40	-1.10179	1.65237	0.361002			Region 40	2.4059
	Region 41	2.63663	-0.0197452	1.35764			Region 41	0.0105323	1.78306	-3.20441			Region 41	3.84683
	Region 42	2.66434	0.0117975	1.27335			Region 42	-0.310997	2.81431	0.884246			Region 42	1.72931
	Region 43	2.75061	0.00290448	1.29923			Region 43	-1.26368	1.14415	-1.01119			Region 43	1.14725
	Region 44	2.6209	-0.00745765	1.32884			Region 44	-0.612741	-0.392351	-0.0135124			Region 44	1.44137
	Region 45	2.71523	0.0434626	1.2719			Region 45	0.710894	-0.768857	-2.35878			Region 45	1.70139
	Region 46	2.67571	0.0467219	1.24132			Region 46	-0.776883	-1.43239	0.790144			Region 46	1.62216
	Region 47	3.2256	0.00286426	1.18546			Region 47	2.51016	-0.23255	-1.52681			Region 47	0.497142
	Region 48	2.9262	-0.0379865	1.22848			Region 48	-1.74094	-1.16188	-1.40447			Region 48	2.18671
	Region 49	2.84983	-0.0328481	1.2062			Region 49	-1.02126	-1.3939	-1.98911			Region 49	1.50084
	Region 50	2.84334	0.0579254	1.23145			Region 50	-0.0821965	0.930604	-0.937588			Region 50	1.19322
	Region 51	2.53927	0.0177606	1.20603			Region 51	0.891522	2.52263	-0.357069			Region 51	1.73285
	Region 52	2.90867	0.000312982	1.21899			Region 52	-0.579452	-0.732567	-0.564328			Region 52	0.540353
	Region 53	2.44474	-0.0328721	1.27417			Region 53	2.07228	0.270975	-2.28756			Region 53	1.70827
	Region 54	2.85169	0.0357418	1.31008			Region 54	-0.640675	0.38405	0.728347			Region 54	2.07063
	Region 55	3.00898	0.029092	1.26152			Region 55	0.289121	1.17306	0.629019			Region 55	0.783752
	Region 56	2.50069	0.0557784	1.16427			Region 56	0.290398	0.98448	-0.459187			Region 56	1.98325
	Region 57	3.14205	0.0772534	1.18546			Region 57	1.68667	-0.824392	2.44712			Region 57	2.442
	Region 58	2.97726	0.0267166	1.19892			Region 58	-1.24076	0.0658471	0.191691			Region 58	1.66619
	Region 59	3.53451	0.0870708	1.09263			Region 59	1.23005	-3.88481	1.58663			Region 59	2.5917
	Region 60	3.10161	0.017319	1.13654			Region 60	-0.208008	-1.0488	-1.47205			Region 60	1.97518
	Region 61	2.60622	0.0487462	1.24977			Region 61	0.0703404	1.53317	-1.16339			Region 61	1.68053
	Region 62	2.42915	-0.00250231	1.3413			Region 62	-0.896746	0.780291	0.46191			Region 62	2.44271
	Region 63	2.50253	0.018263	1.29335			Region 63	-0.780911	-0.299284	-0.449095			Region 63	2.96984
	Region 64	2.93405	0.0352955	1.22579			Region 64	1.11392	0.626708	-2.26992			Region 64	2.74219
	Region 65	2.70922	-0.00240406	1.23432			Region 65	-0.219406	0.182373	-0.806371			Region 65	0.617107
	Region 66	2.63479	0.0564277	1.2108			Region 66	0.493855	0.997231	0.452008			Region 66	1.67012
	Region 67	2.45918	0.00942089	1.22385			Region 67	-1.70567	0.831901	-1.10625			Region 67	2.42162
	Region 68	2.53813	0.0276861	1.23604			Region 68	-0.669969	1.78321	-0.969445			Region 68	1.17536
	Region 69	2.55692	0.00624516	1.31242			Region 69	0.844965	1.25535	-0.249185			Region 69	2.76344
	Region 70	2.6785	0.00411855	1.32114			Region 70	-1.94565	1.69198	1.83292			Region 70	1.71008
	Region 71	2.37594	0.0166087	1.39436			Region 71	0.67196	0.444025	-1.26821			Region 71	1.16561
	Region 72	1.0508	-0.00175087	0.796242			Region 72	-0.7999	-0.387016	-0.701087			Region 72	2.43457
	Region 73	1.35211	0.0231276	0.732452			Region 73	-0.573635	-0.380922	-1.82505			Region 73	2.01807
	Region 74	3.1554	0.0537058	1.11819			Region 74	0.496146	-2.09155	0.416667			Region 74	1.39752
	Region 75	2.98001	0.0328496	1.21488			Region 75	1.06579	-0.320995	-2.4814			Region 75	2.07155
	Region 76	2.92881	0.01635	1.2119			Region 76	2.12216	-0.664592	-1.69863			Region 76	1.67694
	Region 77	2.80323	0.0036346	1.27075			Region 77	0.840453	-1.12699	-1.68207			Region 77	1.8616
	Region 78	2.76222	0.0243981	1.33222			Region 78	-0.637621	-0.809024	-0.345484			Region 78	2.87513
	Region 79	2.64876	-0.00432378	1.3272			Region 79	-0.246864	0.0745475	0.0376672			Region 79	2.17551
	Region 80	2.59186	0.061499	1.27834			Region 80	-0.359728	0.14371	1.0368			Region 80	2.72599
	Region 81	2.73013	0.0337375	1.25453			Region 81	1.34619	1.55352	-1.38925			Region 81	0.836038
	Region 82	2.59873	0.0390764	1.27034			Region 82	-0.187877	0.643776	-0.282286			Region 82	2.03641
	Region 83	3.16656	0.0408452	1.19019			Region 83	0.197031	0.0578681	-1.59733			Region 83	3.13425
	Region 84	2.67687	-0.00318743	1.08648			Region 84	-1.3166	2.91447	0.329269			Region 84	2.04956
	Region 85	2.64468	0.0619231	1.2536			Region 85	-0.416316	0.362062	0.53284			Region 85	1.56686
	Region 86	2.62414	0.0556698	1.19392			Region 86	0.548031	0.962803	1.32688			Region 86	1.49019
	Region 87	2.69855	0.0703518	1.2732			Region 87	0.036801	0.66046	3.0734			Region 87	3.34661
	Region 88	2.86775	0.00423953	1.07051			Region 88	-1.03777	0.62465	-0.886804			Region 88	0.573992
	Region 89	2.68873	0.0425297	1.16609			Region 89	0.873744	1.76089	-1.52148			Region 89	1.62353
	Region 90	2.65676	0.004363	1.00947			Region 90	-1.46334	-0.883073	-1.96026			Region 90	1.85047
	Region 91	2.76293	0.061876	1.18496			Region 91	-0.478203	2.13908	0.269045			Region 91	1.21212
	Region 92	3.04962	0.00973589	1.21599			Region 92	2.09528	0.836161	-0.554155			Region 92	1.79707
	Region 93	2.71263	0.0506331	1.25735			Region 93	0.557689	2.62711	-1.0402			Region 93	0.945559
	Region 94	2.68525	0.00153903	1.24016			Region 94	-0.382482	1.24231	-0.674302			Region 94	1.93419
	Region 95	2.90256	0.0558802	1.22118			Region 95	-0.390962	1.03316	0.362145			Region 95	1.58026
	Region 96	2.4643	0.0245491	1.29631			Region 96	-0.1369	0.343213	1.45987			Region 96	1.59214
	Region 97	2.78316	0.0287122	1.37301			Region 97	0.242284	-0.41664	0.0920488			Region 97	1.64506
	Region 98	3.0972	0.0713896	1.31346			Region 98	0.675703	-2.07364	0.385842			Region 98	1.67061
	Region 99	2.55608	0.0259822	1.30736			Region 99	-0.939326	0.24694	0.464237			Region 99	2.90966
	Region 100	2.73111	0.0340114	1.30838			Region 100	-0.659711	-0.916724	-0.887338			Region 100	2.03064
	Region 101	3.01555	0.0377394	1.30095			Region 101	0.825509	1.23312	0.264057			Region 101	2.65445
	Region 102	2.64807	-0.00586978	1.31734			Region 102	-0.598901	-0.85738	-0.862734			Region 102	1.94581
	Region 103	2.57175	0.0191193	1.45589			Region 103	1.45853	0.649833	3.0085			Region 103	2.11955
	Region 104	2.29017	0.0394992	1.50828			Region 104	-0.787807	0.0207491	1.61548			Region 104	1.80812
	Region 105	2.63223	0.0415306	1.40946			Region 105	1.3454	1.70929	0.58944			Region 105	2.0093
	Region 106	1.98436	0.0485987	1.51359			Region 106	-1.23613	-1.34314	-4.85935			Region 106	2.24867
	Region 107	2.12038	0.0242047	1.43906			Region 107	-0.597002	-1.17889	-0.912054			Region 107	1.90716
	Region 108	2.22392	0.0394005	1.50411			Region 108	1.36808	0.658568	1.36746			Region 108	1.44519
	Region 109	2.0029	0.0222255	1.55868			Region 109	-0.33823	0.597276	0.497791			Region 109	3.20375
	Region 110	2.12279	-0.0352462	1.50023			Region 110	0.206936	-0.386838	2.36077			Region 110	2.74781
	Region 111	2.48073	0.0198864	1.37905			Region 111	-0.374539	1.96318	-0.422691			Region 111	0.292347
	Region 112	2.1533	0.0242408	1.49045			Region 112	0.182218	0.435753	1.03055			Region 112	1.95983
	Region 113	2.16687	0.0100195	1.49864			Region 113	-0.647451	0.215669	1.32922			Region 113	2.20747
	Region 114	2.25701	0.0776588	1.439			Region 114	0.0333767	2.28127	-0.333703			Region 114	1.76352
	Region 115	2.41854	-0.0111692	1.3794			Region 115	-0.447718	0.145499	1.28458			Region 115	1.28736
	Region 116	2.74479	0.0210942	1.52055			Region 116	0.76915	-0.846669	1.39272			Region 116	2.31438
	Region 117	2.9299	0.0653906	1.37709			Region 117	-0.297272	-0.738809	-0.441057			Region 117	3.51309
	Region 118	2.82777	-0.0367904	1.35422			Region 118	0.829153	-0.559495	0.0915428			Region 118	1.90042
	Region 119	2.63751	-0.0499269	1.47891			Region 119	-1.94636	-1.33398	3.27259			Region 119	2.63964
	Region 120	2.82718	0.0625252	1.28954			Region 120	0.886964	-0.00635528	-0.814199			Region 120	1.3166
	Region 121	2.85921	0.0405822	1.29421			Region 121	0.0793902	0.642132	-1.76574			Region 121	1.61309
	Region 122	2.36071	0.0208512	1.46113			Region 122	2.34134	-0.0531857	-2.13011			Region 122	2.10476
	Region 123	2.7611	-0.0162839	1.26386			Region 123	0.362269	0.269591	-0.488022			Region 123	0.229525
	Region 124	2.35189	0.0455838	1.39932			Region 124	-1.19949	0.026205	0.478547			Region 124	2.23939
	Region 125	2.41883	0.0179534	1.52588			Region 125	-0.520951	-0.326181	-0.852652			Region 125	1.53066
	Region 126	2.84461	-0.00526608	1.38063			Region 126	-0.979444	0.300576	1.89106			Region 126	1.79283
	Region 127	1.91418	-0.0153363	1.5528			Region 127	0.496955	-0.765929	-0.409795			Region 127	1.09787
	Region 128	2.27276	0.0140741	1.36192			Region 128	-0.656408	1.21961	-0.460638			Region 128	2.36781
	Region 129	2.76228	0.0251069	1.61289			Region 129	-1.8138	0.755598	2.12665			Region 129	1.49775
	Region 130	2.14457	0.00573376	1.43898			Region 130	1.35393	0.154974	0.682626			Region 130	2.04888
	Region 131	2.62203	0.00187258	1.35907			Region 131	0.137336	1.74372	0.558305			Region 131	2.01144
	Region 132	2.16582	0.0459978	1.3988			Region 132	-1.45473	0.702305	-0.494075			Region 132	1.24869
	Region 133	2.63949	0.0506582	1.54638			Region 133	-0.438878	-0.411114	0.871415			Region 133	1.11181
	Region 134	1.74538	-0.0165981	1.54914			Region 134	-0.533776	0.309553	0.658687			Region 134	1.18793
	Region 135	2.80493	0.0200398	1.3113			Region 135	0.667809	1.02433	-1.78726			Region 135	2.77972
	Region 136	2.60659	-0.00030718	1.37849			Region 136	-0.215363	0.817503	0.633332			Region 136	1.64684
	Region 137	2.59883	0.00590297	1.27112			Region 137	-0.461297	0.272678	0.0306709			Region 137	0.362912
	Region 138	2.49834	0.000237024	1.30861			Region 138	-1.25527	0.947962	0.826406			Region 138	1.52354
	Region 139	2.37602	-0.0280183	1.33893			Region 139	0.946429	0.797	-0.456955			Region 139	0.489286
	Region 140	2.32554	0.0540388	1.32284			Region 140	-2.12088	2.79511	0.117091			Region 140	1.35988
	Region 141	2.32192	-0.00308056	1.35894			Region 141	1.18774	1.57038	-0.580377			Region 141	1.61209
	Region 142	2.2955	0.0260633	1.36465			Region 142	-0.402518	3.31303	-0.0869565			Region 142	1.00753
	Region 143	2.41213	0.0425601	1.26377			Region 143	0.440353	2.24263	-0.523213			Region 143	1.23123
	Region 144	2.2409	0.032356	1.29905			Region 144	-0.505256	1.83487	0.324401			Region 144	3.37865
	Region 145	2.61825	-0.0189675	1.36373			Region 145	1.65613	2.80349	-2.66944			Region 145	2.51949
	Region 146	2.70114	0.00739979	1.27573			Region 146	0.576314	2.36311	0.898014			Region 146	1.13661
	Region 147	2.77371	0.0163734	1.26745			Region 147	-0.0387286	-0.441159	-0.391695			Region 147	1.04009
	Region 148	2.79559	0.0115135	1.33458			Region 148	-0.185193	0.248643	1.84643			Region 148	1.92895
	Region 149	2.74635	0.0158532	1.33119			Region 149	-0.385106	0.397616	0.374234			Region 149	3.84614
	Region 150	2.73415	0.03338	1.28306			Region 150	-0.526223	-0.771313	-1.60471			Region 150	0.827534
	Region 151	2.71275	0.0205165	1.30652			Region 151	-0.448062	0.00622842	-0.000719182			Region 151	1.20266
	Region 152	2.97914	0.0150902	1.14401			Region 152	-0.835299	0.995229	-1.01289			Region 152	2.78833
	Region 153	2.96367	-0.0209272	1.24198			Region 153	1.43399	0.975467	-1.28752			Region 153	2.68593
	Region 154	2.89488	-0.0519981	1.24681			Region 154	-1.23001	0.246043	1.12888			Region 154	2.2648
	Region 155	3.05967	0.0286893	1.18357			Region 155	-0.663998	0.54631	-1.81227			Region 155	0.830206
	Region 156	2.93079	0.00940329	1.20828			Region 156	-0.634933	1.05318	-0.235734			Region 156	1.27441
	Region 157	2.54929	-0.0183026	1.28826			Region 157	-1.81825	-0.760965	0.494565			Region 157	1.87627
	Region 158	2.90302	0.0368184	1.27987			Region 158	-1.71016	-0.675991	-1.11011			Region 158	1.0554
	Region 159	2.60483	0.0502885	1.21127			Region 159	-0.128424	1.23768	-0.795392			Region 159	2.01182
	Region 160	3.05471	0.0473792	1.25825			Region 160	-0.0584431	1.18352	-0.695073			Region 160	1.67791
	Region 161	2.66959	0.0682238	1.20135			Region 161	0.181627	0.630886	1.81589			Region 161	2.21678
	Region 162	3.36256	0.0686206	1.09055			Region 162	3.39441	-2.38058	-0.248561			Region 162	2.06492
	Region 163	3.01056	0.0435467	1.18152			Region 163	-1.33773	-0.784269	-1.47953			Region 163	1.55391
	Region 164	3.07535	0.0784693	1.23156			Region 164	0.884376	-0.250687	0.186334			Region 164	0.887502
	Region 165	2.70895	0.029842	1.24902			Region 165	1.43904	1.09771	-0.569001			Region 165	2.30863
	Region 166	2.54345	0.0419507	1.28515			Region 166	-0.56118	0.659106	1.00317			Region 166	2.14959
	Region 167	2.4557	0.0110101	1.34211			Region 167	-2.28892	1.35445	1.69724			Region 167	4.09444
	Region 168	2.96963	0.0416553	1.24467			Region 168	-1.50442	0.730112	-1.72836			Region 168	2.33138
	Region 169	3.22241	-0.0141677	1.19792			Region 169	-0.689962	-1.62364	-0.734044			Region 169	2.97262
	Region 170	2.7291	0.0272887	1.21492			Region 170	-0.218333	1.92134	-0.77438			Region 170	1.71101
	Region 171	2.46763	0.00805919	1.22278			Region 171	-1.23679	1.24801	-0.199117			Region 171	3.50162
	Region 172	2.54521	0.0222792	1.22999			Region 172	0.120347	0.759188	-0.643904			Region 172	1.49664
	Region 173	2.58061	-0.000311343	1.31224			Region 173	-0.109378	0.693842	0.244722			Region 173	1.34958
	Region 174	2.53043	0.0164352	1.20517			Region 174	-0.558625	1.50161	-1.03908			Region 174	0.625938
	Region 175	2.61387	0.0358761	1.22052			Region 175	1.2198	1.33959	-2.88355			Region 175	1.32974
	Region 176	2.71904	0.0436772	1.27993			Region 176	0.435882	0.7492	-0.0962964			Region 176	2.48477
	Region 177	2.42894	-0.00253626	1.41052			Region 177	0.643061	0.894345	-0.903509			Region 177	1.33542
	Region 178	1.32893	-0.00120949	0.900816			Region 178	0.0326138	-0.316123	-1.08064			Region 178	1.84892
	Region 179	1.05705	-0.00442058	0.614302			Region 179	-0.244379	0.676957	-0.0716261			Region 179	1.89277
	Region 180	3.08501	0.00430379	1.16525			Region 180	1.72643	1.80757	-1.51644			Region 180	2.13444
	Region 181	3.03021	0.0391489	1.21419			Region 181	0.0891469	1.79019	-1.47571			Region 181	0.671876
	Region 182	2.67049	0.0443244	1.27712			Region 182	1.00244	0.964213	-0.896692			Region 182	1.76421
	Region 183	2.71095	0.0195665	1.27971			Region 183	-0.143712	0.614874	-1.28269			Region 183	1.52183
	Region 184	2.66237	0.0572772	1.27293			Region 184	1.20757	2.59547	0.101973			Region 184	2.03622
	Region 185	3.19622	0.0591791	1.1288			Region 185	0.39468	-1.63686	-1.34231			Region 185	2.32385
	Region 186	3.05836	0.0467322	1.19947			Region 186	-1.27879	-0.733666	-0.540907			Region 186	2.2659
	Region 187	2.91217	-0.00822381	1.25235			Region 187	0.896816	-0.715237	-0.102967			Region 187	2.7725
	Region 188	3.0289	0.0499436	1.24788			Region 188	1.08637	0.635576	-1.22701			Region 188	2.19107
	Region 189	2.80851	-0.0385453	1.35678			Region 189	-0.648894	-0.0845526	1.33007			Region 189	3.21924
	Region 190	2.74899	0.0700088	1.252			Region 190	-0.181679	-0.315626	-3.62782			Region 190	2.54288
	Region 191	2.62132	0.0323224	1.09881			Region 191	1.0756	2.5704	1.40113			Region 191	1.84742
	Region 192	2.92724	0.00475474	1.08173			Region 192	0.687522	2.34351	-0.0927676			Region 192	1.08665
	Region 193	1.29299	0.00622281	0.539037			Region 193	-1.15555	-0.341473	-0.722704			Region 193	1.41052
	Region 194	2.78979	0.0465322	1.17058			Region 194	-2.03955	1.98647	-0.34855			Region 194	1.90071
	Region 195	2.72977	0.0474083	1.18874			Region 195	-0.757603	2.35692	-0.115838			Region 195	2.42124
	Region 196	2.68162	0.00195082	1.23656			Region 196	-1.38611	1.67299	0.0441443			Region 196	2.46965
	Region 197	2.74767	0.0158854	1.24389			Region 197	0.823848	1.85178	0.370208			Region 197	1.59205
	Region 198	2.50325	0.0218833	1.30764			Region 198	0.439116	-0.280318	-0.646979			Region 198	1.30961
	Region 199	2.80226	0.0285124	1.33822			Region 199	0.527143	0.795557	-0.0243665			Region 199	2.30107
	Region 200	2.56493	0.0349295	1.29936			Region 200	0.904328	0.960296	-1.17019			Region 200	2.31429

## Sheet: Fig. 3
Fig. 3a				Fig. 3b
		Log FDR-corrected p-values			Cell types	FDR corrected p-values
						pSI 0.05	pSI 0.01	pSI 0.001	pSI 0.0001
	BMI	-3.21813			Retina-Rods	1	1	1	1
	Motion sickness	-2.99994			Hypothalamus-Hypocretinergic Neurons	0.383	0.324	0.588	1
	BMI (adjusted for smoking behavior)	-2.81258			Basal Forebrain-Cholinergic Neurons	0.107	1	1	1
	Corneal astigmatism	-1.71147			Brainstem-Cholinergic Motor Neurons	0.292	1	1	1
	Obesity (extreme)	-1.66021			Brainstem-Serotonergic Neurons	0.545	1	1	1
	Paneth cell defects in Crohn's disease	-1.17086			Cerebellum-Bergmann Glia & Oligodendrocytes	1	1	1	1
	Cutaneous psoriasis	-1.04185			Cerebellum-Purkinje Neurons	0.221	0.111	0.539	1
	Childhood ear infection	-0.974185			Cerebellum-Granule Neurons	1	1	1	1
	BMI in smokers	-0.603672			Cerebellum-Stellate & Basket Neurons	0.044	0.275	1	1
	Calcium levels	-0.599839			Cerebellum-Unipolar & Beergmann Glia	0.912	1	1	1
					Cerebellum-Golgi Neurons	0.717	0.618	1	1
					Cerebellum-Astrocytes	1	1	1	1
					Cerebellum-Oligodendrocytes	1	1	1	1
					Striatum-D2+ Spiny Neurons	0.221	1	0.588	1
					Striatum-D1+ Spiny Neurons	0.107	0.02	0.123	1
					Striatum-Cholinergic Neurons	0.36	1	1	1
					Cortex-Oligodendrocytes Progenitors	1	1	1	1
					Cortex-Layer 5A & Immune Cells	0.912	1	1	1
					Cortex-Pnoc+ Neurons	0.125	0.024	0.061	1
					Cortex-Layer 6 Neurons	0.005	1	1	1
					Cortex-Layer 5b Neurons	0.793	1	1	1
					Cortex-Astrocytes	1	1	1	1
					Cortex-Cort+ Neurons	0.01	0.324	1	1
					Cortex-Oligodendrocytes	1	1	1	1
					Habenula-Cholinergic Neurons	0.086	0.096	0.061	0.094
					Spinal cord-Cholinergic Motor Neurons	0.68	1	1	1
					Retina-Cones	1	1	1	1
